# Supplementary material for: Cooperativity of catalytic and lectin-like domain of Trypanosoma congolense trans-sialidase modulates its catalytic activity
Source: PLoS Negl Trop Dis. 2022 Feb 7;16(2):e0009585. doi: 10.1371/journal.pntd.0009585 (PMC8865650; doi:10.1371/journal.pntd.0009585)
Supplement: S1 Data — (FASTA) [file pntd.0009585.s006.fasta]

>pDEF_Transin_TS1a(Eco105I)_SNAP_Strep Concatenation of 2 sequences
GACGGATCGGGAGATCTCCCGATCCCCTATGGTCGACTCTCAGTACAATCTGCTCTGATGCCGCATAGTTAAGCCAGTAT
CTGCTCCCTGCTTGTGTGTTGGAGGTCGCTGAGTAGTGCGCGAGCAAAATTTAAGCTACAACAAGGCAAGGCTTGACCGA
CAATTGCATGAAGAATCTGCTTAGGGTTAGGCGTTTTGCGCTGCTTCGCGATGTACGGGCCAGATATACGCGTTGACATT
GATTATTGACTGGTTATTAATAGTAATCAATTACGGGGTCATTAGTTCATAGCCCATATATGGAGTTCCGCGTTACATAA
CTTACGGTAAATGGCCCGCCTGGCTGACCGCCCAACGACCCCCGCCCATTGACGTCAATAATGACGTATGTTCCCATAGT
AACGCCAATAGGGACTTTCCATTGACGTCAATGGGTGGACTATTTACGGTAAACTGCCCACTTGGCAGTACATCAAGTGT
ATCATATGCCAAGTACGCCCCCTATTGACGTCAATGACGGTAAATGGCCCGCCTGGCATTATGCCCAGTACATGACCTTA
TGGGACTTTCCTACTTGGCAGTACATCTACGTATTAGTCATCGCTATTACCATGGTGATGCGGTTTTGGCAGTACATCAA
TGGGCGTGGATAGCGGTTTGACTCACGGGGATTTCCAAGTCTCCACCCCATTGACGTCAATGGGAGTTTGTTTTGGCACC
AAAATCAACGGGACTTTCCAAAATGTCGTAACAACTCCGCCCCATTGACGCAAATGGGCGGTAGGCGTGTACGGTGGGAG
GTCTATATAAGCAGAGCTCTCTGGCTAACTAGAGAACCCACTGCTTACTGGCTTATCGAAATTAATACGACTCACTATAG
GGAGACCCAAGCTGGCTAGCGTTTAAACTTAAGCTTATGAAAGGGCTCCCAGTCCTGCTGTGGCTGTGTACGGCTGTGTG
CTCATCCTACCCATTGCATGGCAGTGAAGAAGATGCTGGCATGGAGACTAGTGAGAATCTTTATTTTCAGGGCGTCGACA
AGCTTCAGTGCTGCGACCACATGCATGCCACTGCCGCTGTGGGAACGACGCACCAGGCGCTGCTATGGGGCTCCAAATGG
GCTCTGAGGAACAAGACGACCCCGAAAGATGGCGAGGTGTGGTGGAGCAACCCCCAGCCGGGCTGGAAGGAGGTGTACGA
CGATGAGTGGGAGGAGTGGTTTATGGAGCAGGAGGGACCAACGGGTGTGAATGGTGTGCGGGGTGAGTGGTACCGTCGCA
TGAAGGATGGGTATATACTCGTTGGCGGACCGAAGCTGAACTCACCCGACATGAACAGCACCGGCACGACGATGCGGACT
GTGCACTCGTACCGCATACCCTCAATTGTTGAGGTTGGCGGTGTGCTAATGTGTGTGGGGGATGCGCGCTACATCACGTC
GACGGATTATTTCTTCACGGACACCGTTGCCGCATACAGCACTGACGGTGGGAGAACGTGGAAGAGGGAGGTTATAATCC
CGAATGGTCGTGTGGATGCCCACTACTCCCGCGTCGTTGATCCCACTGTTGTTGCGAAGGGTAATAACATTTATGTTCTC
GTTGGGCGGTACAATGTCACGCGGGGCTACTGGCACAATAAGAACAACAGGGCTGGCGTAGCCGATTGGGAGCCCTTCGT
GTACAAGGGCACGGTGAACGTGGGCACGAAGGACAATGCCACTGATGTGTCGATCAGCTGGGAGAGGACTGCACTGAAGT
CGCTGTACAACTTCCCGGTTTCGGGAAGCCCTGGCACGCAGTTCCTTGGTGGGGCTGGGGGTGGTGTTGTAACATCCAAC
GGGACGATTGTGCTGCCAGTGCAGGCAAGGAACAAAGCCAACCGTGTTGTGAGCATGATCCTGTACTCGGCTGACGATGG
AAAGTCATGGCACTTTGGGAAGGGTGAGGCCGGTGTAGGCACGTCCGAGGCTGCCCTCACTGAGTGGGACGGCAAGCTGC
TGATTAGTGCACGATCCGATGGTGGACAGGGCTACCGTATGATATTCGAATCGAGTGACCTTGGTGCGACGTGGAAAGAG
ATGCTCAACAGCATCTCCCGCGTGATTGGCAACTCTCCGGGTCGCAGTGGTCCTGGCAGCTCGAGTGGCTTCATCACGGT
GACAGTGGAGGGTGTGCCTGTGATGCTTCTCACCCATCCGAAGAACCTTAAGGGCTCGTATTATCGTGATCGCCTGCAGA
TGTGGATGACGGACGGCAATCGTATGTGGCATGTCGGGCAGGTCTCTGAGGGCGACGACAACAGTGCCTACAGCTCCCTG
CTGTACACTCCGGACGGGGTCCTGTACTGCTTGCATGAGCAGAACATTGATGAGGTGTACAGCCTCCACCTTGTGCGCCT
TGTGGACGAGCTGAAAAGCATTAAATCAACGGCTCTGGTGTGGAAGGCACAGGACGAGCTTCTCCTGGGCAACTGCCTCC
CGGGCGATTACGTAAAATATGATCCCGGGTGTGACGGCATCCCCACCGCTGGGCTTGCCGGGCTGCTGGTAGGACCCCTG
ACGGAGAAGACGTGGCCCGACGCGTATCGGTGCGTGAACGCTGCAACCAGCGGCGCTGTGAGCACTGCTGAAGGCGTGCG
GCTCGACGTGGGTGGCGGTGGCCATGTTGTGTGGCCCGTGAGTGAGCAGGGGCAGGACCAGCGGTATTACTTTACCAACA
GCGAGTTCACGCTCGCCGTCACGGTGCGGTTTGACGAGATGCCACAGGGGGAGCTCCCGTTGCTGGGGTTTGTGAACCGC
GAAGGGAAGGTGAAGAAGATACTGAAGGTGTCGCTGAGCGGGGTGGAGTGGCTCCTGGCATACGGGAATGAGTACAACAG
CACAGCCGCTGAGCCGCTGGACGTGAACGAGAGCCACCAGGTGGTGCTAGCGCTTCACGACGGGATCGTCTCCCTGCACG
TTGACGGGGGTAACACGACGGCGACTGTGAGCGTGCGCGTGGCGAGCCCTGCGGAGCTGCTGAACATTCATCATCTCTTC
GTTGGCACCCCAGTTGATGGAGGCGCCAAGGAGCACGCCAACATCACAGTGAGCAATGTCCTGGTGTACAATCGACCGCT
GCGTGGCGTGGAGCTGCTTGGGCTATTCGCGAACAGGGGACGGATTCGTGTGCCTGGGAGCGACGGATCCCTGGAGGTGC
TGTTCCAGGGCCCCATGGACAAAGATTGCGAAATGAAACGTACCACCCTGGATAGCCCGCTGGGCAAACTGGAACTGAGC
GGCTGCGAACAGGGCCTGCATGAAATTAAACTGCTGGGTAAAGGCACCAGCGCGGCCGATGCGGTTGAAGTTCCGGCCCC
GGCCGCCGTGCTGGGTGGTCCGGAACCGCTGATGCAGGCGACCGCGTGGCTGAACGCGTATTTTCATCAGCCGGAAGCGA
TTGAAGAATTTCCGGTTCCGGCGCTGCATCATCCGGTGTTTCAGCAGGAGAGCTTTACCCGTCAGGTGCTGTGGAAACTG
CTGAAAGTGGTTAAATTTGGCGAAGTGATTAGCTATCAGCAGCTGGCGGCCCTGGCGGGTAATCCGGCGGCCACCGCCGC
CGTTAAAACCGCGCTGAGCGGTAACCCGGTGCCGATTCTGATTCCGTGCCATCGTGTGGTTAGCTCTAGCGGTGCGGTTG
GCGGTTATGAAGGTGGTCTGGCGGTGAAAGAGTGGCTGCTGGCCCATGAAGGTCATCGTCTGGGTAAACCGGGTCTGGGA
GAATTCGATATCGGTACCTGGAGCCACCCGCAGTTCGAAAAATAACTCGAGCATGCATCTAGAGGGCCCTATTCTATAGT
GTCACCTAAATGCTAGAGCTCGCTGATCAGCCTCGACTGTGCCTTCTAGTTGCCAGCCATCTGTTGTTTGCCCCTCCCCC
GTGCCTTCCTTGACCCTGGAAGGTGCCACTCCCACTGTCCTTTCCTAATAAAATGAGGAAATTGCATCGCATTGTCTGAG
TAGGTGTCATTCTATTCTGGGGGGTGGGGTGGGGCAGGACAGCAAGGGGGAGGATTGGGAAGACAATAGCAGGCATGCTG
GGGATGCGGTGGGCTCTATGGCTTCTGAGGCGGAAAGAACCAGCTGGGGCTCTAGGGGGTATCCCCACGCGCCCTGTAGC
GGCGCATTAAGCGCGGCGGGTGTGGTGGTTACGCGCAGCGTGACCGCTACACTTGCCAGCGCCCTAGCGCCCGCTCCTTT
CGCTTTCTTCCCTTCCTTTCTCGCCACGTTCGCCGGCTTTCCCCGTCAAGCTCTAAATCGGGGCATCCCTTTAGGGTTCC
GATTTAGTGCTTTACGGCACCTCGACCCCAAAAAACTTGATTAGGGTGATGGTTCACGTAGTGGGCCATCGCCCTGATAG
ACGGTTTTTCGCCCTTTGACGTTGGAGTCCACGTTCTTTAATAGTGGACTCTTGTTCCAAACTGGAACAACACTCAACCC
TATCTCGGTCTATTCTTTTGATTTATAAGGGATTTTGGGGATTTCGGCCTATTGGTTAAAAAATGAGCTGATTTAACAAA
AATTTAACGCGAATTAATTCTGTGGAATGTGTGTCAGTTAGGGTGTGGAAAGTCCCCAGGCTCCCCAGGCAGGCAGAAGT
ATGCAAAGCATGCATCTCAATTAGTCAGCAACCAGGTGTGGAAAGTCCCCAGGCTCCCCAGCAGGCAGAAGTATGCAAAG
CATGCATCTCAATTAGTCAGCAACCATAGTCCCGCCCCTAACTCCGCCCATCCCGCCCCTAACTCCGCCCAGTTCCGCCC
ATTCTCCGCCCCATGGCTGACTAATTTTTTTTATTTATGCAGAGGCCGAGGCCGCCTCTGCCTCTGAGCTATTCCAGAAG
TAGTGAGGAGGCTTTTTTGGAGGCCTAGGCTTTTGCAAAAAGCTCCCGGGAGCTTGTATATCCATTTTCGGATCTGATCA
AGAGACAGGATGAGGATCGTTTCGCATGATTGAACAAGATGGATTGCACGCAGGTTCTCCGGCCGCTTGGGTGGAGAGGC
TATTCGGCTATGACTGGGCACAACAGACAATCGGCTGCTCTGATGCCGCCGTGTTCCGGCTGTCAGCGCAGGGGCGCCCG
GTTCTTTTTGTCAAGACCGACCTGTCCGGTGCCCTGAATGAACTGCAGGACGAGGCAGCGCGGCTATCGTGGCTGGCCAC
GACGGGCGTTCCTTGCGCAGCTGTGCTCGACGTTGTCACTGAAGCGGGAAGGGACTGGCTGCTATTGGGCGAAGTGCCGG
GGCAGGATCTCCTGTCATCTCACCTTGCTCCTGCCGAGAAAGTATCCATCATGGCTGATGCAATGCGGCGGCTGCATACG
CTTGATCCGGCTACCTGCCCATTCGACCACCAAGCGAAACATCGCATCGAGCGAGCACGTACTCGGATGGAAGCCGGTCT
TGTCGATCAGGATGATCTGGACGAAGAGCATCAGGGGCTCGCGCCAGCCGAACTGTTCGCCAGGCTCAAGGCGCGCATGC
CCGACGGCGAGGATCTCGTCGTGACCCATGGCGATGCCTGCTTGCCGAATATCATGGTGGAAAATGGCCGCTTTTCTGGA
TTCATCGACTGTGGCCGGCTGGGTGTGGCGGACCGCTATCAGGACATAGCGTTGGCTACCCGTGATATTGCTGAAGAGCT
TGGCGGCGAATGGGCTGACCGCTTCCTCGTGCTTTACGGTATCGCCGCTCCCGATTCGCAGCGCATCGCCTTCTATCGCC
TTCTTGACGAGTTCTTCTGAGCGGGACTCTGGGGTTCGAAATGACCGACCAAGCGACGCCCAACCTGCCATCACGAGATT
TCGATTCCACCGCCGCCTTCTATGAAAGGTTGGGCTTCGGAATCGTTTTCCGGGACGCCGGCTGGATGATCCTCCAGCGC
GGGGATCTCATGCTGGAGTTCTTCGCCCACCCCAACTTGTTTATTGCAGCTTATAATGGTTACAAATAAAGCAATAGCAT
CACAAATTTCACAAATAAAGCATTTTTTTCACTGCATTCTAGTTGTGGTTTGTCCAAACTCATCAATGTATCTTATCATG
TCTGTATACCGTCGACCTCTAGCTAGAGCTTGGCGTAATCATGGTCATAGCTGTTTCCTGTGTGAAATTGTTATCCGCTC
ACAATTCCACACAACATACGAGCCGGAAGCATAAAGTGTAAAGCCTGGGGTGCCTAATGAGTGAGCTAACTCACATTAAT
TGCGTTGCGCTCACTGCCCGCTTTCCAGTCGGGAAACCTGTCGTGCCAGCTGCATTAATGAATCGGCCAACGCGCGGGGA
GAGGCGGTTTGCGTATTGGGCGCTCTTCCGCTTCCTCGCTCACTGACTCGCTGCGCTCGGTCGTTCGGCTGCGGCGAGCG
GTATCAGCTCACTCAAAGGCGGTAATACGGTTATCCACAGAATCAGGGGATAACGCAGGAAAGAACATGTGAGCAAAAGG
CCAGCAAAAGGCCAGGAACCGTAAAAAGGCCGCGTTGCTGGCGTTTTTCCATAGGCTCCGCCCCCCTGACGAGCATCACA
AAAATCGACGCTCAAGTCAGAGGTGGCGAAACCCGACAGGACTATAAAGATACCAGGCGTTTCCCCCTGGAAGCTCCCTC
GTGCGCTCTCCTGTTCCGACCCTGCCGCTTACCGGATACCTGTCCGCCTTTCTCCCTTCGGGAAGCGTGGCGCTTTCTCA
ATGCTCACGCTGTAGGTATCTCAGTTCGGTGTAGGTCGTTCGCTCCAAGCTGGGCTGTGTGCACGAACCCCCCGTTCAGC
CCGACCGCTGCGCCTTATCCGGTAACTATCGTCTTGAGTCCAACCCGGTAAGACACGACTTATCGCCACTGGCAGCAGCC
ACTGGTAACAGGATTAGCAGAGCGAGGTATGTAGGCGGTGCTACAGAGTTCTTGAAGTGGTGGCCTAACTACGGCTACAC
TAGAAGGACAGTATTTGGTATCTGCGCTCTGCTGAAGCCAGTTACCTTCGGAAAAAGAGTTGGTAGCTCTTGATCCGGCA
AACAAACCACCGCTGGTAGCGGTGGTTTTTTTGTTTGCAAGCAGCAGATTACGCGCAGAAAAAAAGGATCTCAAGAAGAT
CCTTTGATCTTTTCTACGGGGTCTGACGCTCAGTGGAACGAAAACTCACGTTAAGGGATTTTGGTCATGAGATTATCAAA
AAGGATCTTCACCTAGATCCTTTTAAATTAAAAATGAAGTTTTAAATCAATCTAAAGTATATATGAGTAAACTTGGTCTG
ACAGTTACCAATGCTTAATCAGTGAGGCACCTATCTCAGCGATCTGTCTATTTCGTTCATCCATAGTTGCCTGACTCCCC
GTCGTGTAGATAACTACGATACGGGAGGGCTTACCATCTGGCCCCAGTGCTGCAATGATACCGCGAGACCCACGCTCACC
GGCTCCAGATTTATCAGCAATAAACCAGCCAGCCGGAAGGGCCGAGCGCAGAAGTGGTCCTGCAACTTTATCCGCCTCCA
TCCAGTCTATTAATTGTTGCCGGGAAGCTAGAGTAAGTAGTTCGCCAGTTAATAGTTTGCGCAACGTTGTTGCCATTGCT
ACAGGCATCGTGGTGTCACGCTCGTCGTTTGGTATGGCTTCATTCAGCTCCGGTTCCCAACGATCAAGGCGAGTTACATG
ATCCCCCATGTTGTGCAAAAAAGCGGTTAGCTCCTTCGGTCCTCCGATCGTTGTCAGAAGTAAGTTGGCCGCAGTGTTAT
CACTCATGGTTATGGCAGCACTGCATAATTCTCTTACTGTCATGCCATCCGTAAGATGCTTTTCTGTGACTGGTGAGTAC
TCAACCAAGTCATTCTGAGAATAGTGTATGCGGCGACCGAGTTGCTCTTGCCCGGCGTCAATACGGGATAATACCGCGCC
ACATAGCAGAACTTTAAAAGTGCTCATCATTGGAAAACGTTCTTCGGGGCGAAAACTCTCAAGGATCTTACCGCTGTTGA
GATCCAGTTCGATGTAACCCACTCGTGCACCCAACTGATCTTCAGCATCTTTTACTTTCACCAGCGTTTCTGGGTGAGCA
AAAACAGGAAGGCAAAATGCCGCAAAAAAGGGAATAAGGGCGACACGGAAATGTTGAATACTCATACTCTTCCTTTTTCA
ATATTATTGAAGCATTTATCAGGGTTATTGTCTCATGAGCGGATACATATTTGAATGTATTTAGAAAAATAAACAAATAG
GGGTTCCGCGCACATTTCCCCGAAAAGTGCCACCTGACGTC
