# Supplementary material for: Cooperativity of catalytic and lectin-like domain of Trypanosoma congolense trans-sialidase modulates its catalytic activity
Source: PLoS Negl Trop Dis. 2022 Feb 7;16(2):e0009585. doi: 10.1371/journal.pntd.0009585 (PMC8865650; doi:10.1371/journal.pntd.0009585)
Supplement: S2 Data — (FASTA) [file pntd.0009585.s007.fasta]

>pET28a_MBP_TS1a_Eco105I_inserted_Snap_Strep Concatenation of 2 sequences
TGGCGAATGGGACGCGCCCTGTAGCGGCGCATTAAGCGCGGCGGGTGTGGTGGTTACGCGCAGCGTGACCGCTACACTTG
CCAGCGCCCTAGCGCCCGCTCCTTTCGCTTTCTTCCCTTCCTTTCTCGCCACGTTCGCCGGCTTTCCCCGTCAAGCTCTA
AATCGGGGGCTCCCTTTAGGGTTCCGATTTAGTGCTTTACGGCACCTCGACCCCAAAAAACTTGATTAGGGTGATGGTTC
ACGTAGTGGGCCATCGCCCTGATAGACGGTTTTTCGCCCTTTGACGTTGGAGTCCACGTTCTTTAATAGTGGACTCTTGT
TCCAAACTGGAACAACACTCAACCCTATCTCGGTCTATTCTTTTGATTTATAAGGGATTTTGCCGATTTCGGCCTATTGG
TTAAAAAATGAGCTGATTTAACAAAAATTTAACGCGAATTTTAACAAAATATTAACGTTTACAATTTCAGGTGGCACTTT
TCGGGGAAATGTGCGCGGAACCCCTATTTGTTTATTTTTCTAAATACATTCAAATATGTATCCGCTCATGAATTAATTCT
TAGAAAAACTCATCGAGCATCAAATGAAACTGCAATTTATTCATATCAGGATTATCAATACCATATTTTTGAAAAAGCCG
TTTCTGTAATGAAGGAGAAAACTCACCGAGGCAGTTCCATAGGATGGCAAGATCCTGGTATCGGTCTGCGATTCCGACTC
GTCCAACATCAATACAACCTATTAATTTCCCCTCGTCAAAAATAAGGTTATCAAGTGAGAAATCACCATGAGTGACGACT
GAATCCGGTGAGAATGGCAAAAGTTTATGCATTTCTTTCCAGACTTGTTCAACAGGCCAGCCATTACGCTCGTCATCAAA
ATCACTCGCATCAACCAAACCGTTATTCATTCGTGATTGCGCCTGAGCGAGACGAAATACGCGATCGCTGTTAAAAGGAC
AATTACAAACAGGAATCGAATGCAACCGGCGCAGGAACACTGCCAGCGCATCAACAATATTTTCACCTGAATCAGGATAT
TCTTCTAATACCTGGAATGCTGTTTTCCCGGGGATCGCAGTGGTGAGTAACCATGCATCATCAGGAGTACGGATAAAATG
CTTGATGGTCGGAAGAGGCATAAATTCCGTCAGCCAGTTTAGTCTGACCATCTCATCTGTAACATCATTGGCAACGCTAC
CTTTGCCATGTTTCAGAAACAACTCTGGCGCATCGGGCTTCCCATACAATCGATAGATTGTCGCACCTGATTGCCCGACA
TTATCGCGAGCCCATTTATACCCATATAAATCAGCATCCATGTTGGAATTTAATCGCGGCCTAGAGCAAGACGTTTCCCG
TTGAATATGGCTCATAACACCCCTTGTATTACTGTTTATGTAAGCAGACAGTTTTATTGTTCATGACCAAAATCCCTTAA
CGTGAGTTTTCGTTCCACTGAGCGTCAGACCCCGTAGAAAAGATCAAAGGATCTTCTTGAGATCCTTTTTTTCTGCGCGT
AATCTGCTGCTTGCAAACAAAAAAACCACCGCTACCAGCGGTGGTTTGTTTGCCGGATCAAGAGCTACCAACTCTTTTTC
CGAAGGTAACTGGCTTCAGCAGAGCGCAGATACCAAATACTGTCCTTCTAGTGTAGCCGTAGTTAGGCCACCACTTCAAG
AACTCTGTAGCACCGCCTACATACCTCGCTCTGCTAATCCTGTTACCAGTGGCTGCTGCCAGTGGCGATAAGTCGTGTCT
TACCGGGTTGGACTCAAGACGATAGTTACCGGATAAGGCGCAGCGGTCGGGCTGAACGGGGGGTTCGTGCACACAGCCCA
GCTTGGAGCGAACGACCTACACCGAACTGAGATACCTACAGCGTGAGCTATGAGAAAGCGCCACGCTTCCCGAAGGGAGA
AAGGCGGACAGGTATCCGGTAAGCGGCAGGGTCGGAACAGGAGAGCGCACGAGGGAGCTTCCAGGGGGAAACGCCTGGTA
TCTTTATAGTCCTGTCGGGTTTCGCCACCTCTGACTTGAGCGTCGATTTTTGTGATGCTCGTCAGGGGGGCGGAGCCTAT
GGAAAAACGCCAGCAACGCGGCCTTTTTACGGTTCCTGGCCTTTTGCTGGCCTTTTGCTCACATGTTCTTTCCTGCGTTA
TCCCCTGATTCTGTGGATAACCGTATTACCGCCTTTGAGTGAGCTGATACCGCTCGCCGCAGCCGAACGACCGAGCGCAG
CGAGTCAGTGAGCGAGGAAGCGGAAGAGCGCCTGATGCGGTATTTTCTCCTTACGCATCTGTGCGGTATTTCACACCGCA
TATATGGTGCACTCTCAGTACAATCTGCTCTGATGCCGCATAGTTAAGCCAGTATACACTCCGCTATCGCTACGTGACTG
GGTCATGGCTGCGCCCCGACACCCGCCAACACCCGCTGACGCGCCCTGACGGGCTTGTCTGCTCCCGGCATCCGCTTACA
GACAAGCTGTGACCGTCTCCGGGAGCTGCATGTGTCAGAGGTTTTCACCGTCATCACCGAAACGCGCGAGGCAGCTGCGG
TAAAGCTCATCAGCGTGGTCGTGAAGCGATTCACAGATGTCTGCCTGTTCATCCGCGTCCAGCTCGTTGAGTTTCTCCAG
AAGCGTTAATGTCTGGCTTCTGATAAAGCGGGCCATGTTAAGGGCGGTTTTTTCCTGTTTGGTCACTGATGCCTCCGTGT
AAGGGGGATTTCTGTTCATGGGGGTAATGATACCGATGAAACGAGAGAGGATGCTCACGATACGGGTTACTGATGATGAA
CATGCCCGGTTACTGGAACGTTGTGAGGGTAAACAACTGGCGGTATGGATGCGGCGGGACCAGAGAAAAATCACTCAGGG
TCAATGCCAGCGCTTCGTTAATACAGATGTAGGTGTTCCACAGGGTAGCCAGCAGCATCCTGCGATGCAGATCCGGAACA
TAATGGTGCAGGGCGCTGACTTCCGCGTTTCCAGACTTTACGAAACACGGAAACCGAAGACCATTCATGTTGTTGCTCAG
GTCGCAGACGTTTTGCAGCAGCAGTCGCTTCACGTTCGCTCGCGTATCGGTGATTCATTCTGCTAACCAGTAAGGCAACC
CCGCCAGCCTAGCCGGGTCCTCAACGACAGGAGCACGATCATGCGCACCCGTGGGGCCGCCATGCCGGCGATAATGGCCT
GCTTCTCGCCGAAACGTTTGGTGGCGGGACCAGTGACGAAGGCTTGAGCGAGGGCGTGCAAGATTCCGAATACCGCAAGC
GACAGGCCGATCATCGTCGCGCTCCAGCGAAAGCGGTCCTCGCCGAAAATGACCCAGAGCGCTGCCGGCACCTGTCCTAC
GAGTTGCATGATAAAGAAGACAGTCATAAGTGCGGCGACGATAGTCATGCCCCGCGCCCACCGGAAGGAGCTGACTGGGT
TGAAGGCTCTCAAGGGCATCGGTCGAGATCCCGGTGCCTAATGAGTGAGCTAACTTACATTAATTGCGTTGCGCTCACTG
CCCGCTTTCCAGTCGGGAAACCTGTCGTGCCAGCTGCATTAATGAATCGGCCAACGCGCGGGGAGAGGCGGTTTGCGTAT
TGGGCGCCAGGGTGGTTTTTCTTTTCACCAGTGAGACGGGCAACAGCTGATTGCCCTTCACCGCCTGGCCCTGAGAGAGT
TGCAGCAAGCGGTCCACGCTGGTTTGCCCCAGCAGGCGAAAATCCTGTTTGATGGTGGTTAACGGCGGGATATAACATGA
GCTGTCTTCGGTATCGTCGTATCCCACTACCGAGATATCCGCACCAACGCGCAGCCCGGACTCGGTAATGGCGCGCATTG
CGCCCAGCGCCATCTGATCGTTGGCAACCAGCATCGCAGTGGGAACGATGCCCTCATTCAGCATTTGCATGGTTTGTTGA
AAACCGGACATGGCACTCCAGTCGCCTTCCCGTTCCGCTATCGGCTGAATTTGATTGCGAGTGAGATATTTATGCCAGCC
AGCCAGACGCAGACGCGCCGAGACAGAACTTAATGGGCCCGCTAACAGCGCGATTTGCTGGTGACCCAATGCGACCAGAT
GCTCCACGCCCAGTCGCGTACCGTCTTCATGGGAGAAAATAATACTGTTGATGGGTGTCTGGTCAGAGACATCAAGAAAT
AACGCCGGAACATTAGTGCAGGCAGCTTCCACAGCAATGGCATCCTGGTCATCCAGCGGATAGTTAATGATCAGCCCACT
GACGCGTTGCGCGAGAAGATTGTGCACCGCCGCTTTACAGGCTTCGACGCCGCTTCGTTCTACCATCGACACCACCACGC
TGGCACCCAGTTGATCGGCGCGAGATTTAATCGCCGCGACAATTTGCGACGGCGCGTGCAGGGCCAGACTGGAGGTGGCA
ACGCCAATCAGCAACGACTGTTTGCCCGCCAGTTGTTGTGCCACGCGGTTGGGAATGTAATTCAGCTCCGCCATCGCCGC
TTCCACTTTTTCCCGCGTTTTCGCAGAAACGTGGCTGGCCTGGTTCACCACGCGGGAAACGGTCTGATAAGAGACACCGG
CATACTCTGCGACATCGTATAACGTTACTGGTTTCACATTCACCACCCTGAATTGACTCTCTTCCGGGCGCTATCATGCC
ATACCGCGAAAGGTTTTGCGCCATTCGATGGTGTCCGGGATCTCGACGCTCTCCCTTATGCGACTCCTGCATTAGGAAGC
AGCCCAGTAGTAGGTTGAGGCCGTTGAGCACCGCCGCCGCAAGGAATGGTGCATGCAAGGAGATGGCGCCCAACAGTCCC
CCGGCCACGGGGCCTGCCACCATACCCACGCCGAAACAAGCGCTCATGAGCCCGAAGTGGCGAGCCCGATCTTCCCCATC
GGTGATGTCGGCGATATAGGCGCCAGCAACCGCACCTGTGGCGCCGGTGATGCCGGCCACGATGCGTCCGGCGTAGAGGA
TCGAGATCTCGATCCCGCGAAATTAATACGACTCACTATAGGGGAATTGTGAGCGGATAACAATTCCCCTCTAGAAATAA
TTTTGTTTAACTTTAAGAAGGAGATATACCATGGGCCATCACCATCACCATCACCCCATGAAAATCGAAGAAGGTAAACT
GGTAATCTGGATTAACGGCGATAAAGGCTATAACGGTCTCGCTGAAGTCGGTAAGAAATTCGAGAAAGATACCGGAATTA
AAGTCACCGTTGAGCATCCGGATAAACTGGAAGAGAAATTCCCACAGGTTGCGGCAACTGGCGATGGCCCTGACATTATC
TTCTGGGCACACGACCGCTTTGGTGGCTACGCTCAATCTGGCCTGTTGGCTGAAATCACCCCGGACAAAGCGTTCCAGGA
CAAGCTGTATCCGTTTACCTGGGATGCCGTACGTTACAACGGCAAGCTGATTGCTTACCCGATCGCTGTTGAAGCGTTAT
CGCTGATTTATAACAAAGATCTGCTGCCGAACCCGCCAAAAACCTGGGAAGAGATCCCGGCGCTGGATAAAGAACTGAAA
GCGAAAGGTAAGAGCGCGCTGATGTTCAACCTGCAAGAACCGTACTTCACCTGGCCGCTGATTGCTGCTGACGGGGGTTA
TGCGTTCAAGTATGAAAACGGCAAGTACGACATTAAAGACGTGGGCGTGGATAACGCTGGCGCGAAAGCGGGTCTGACCT
TCCTGGTTGACCTGATTAAAAACAAACACATGAATGCAGACACCGATTACTCCATCGCAGAAGCTGCCTTTAATAAAGGC
GAAACAGCGATGACCATCAACGGCCCGTGGGCATGGTCCAACATCGACACCAGCAAAGTGAATTATGGTGTAACGGTACT
GCCGACCTTCAAGGGTCAACCATCCAAACCGTTCGTTGGCGTGCTGAGCGCAGGTATTAACGCCGCCAGTCCGAACAAAG
AGCTGGCAAAAGAGTTCCTCGAAAACTATCTGCTGACTGATGAAGGTCTGGAAGCGGTTAATAAAGACAAACCGCTGGGT
GCCGTAGCGCTGAAGTCTTACGAGGAAGAGTTGGCGAAAGATCCACGTATTGCCGCCACTATGGAAAACGCCCAGAAAGG
TGAAATCATGCCGAACATCCCGCAGATGTCCGCTTTCTGGTATGCCGTGCGTACTGCGGTGATCAACGCCGCCAGCGGTC
GTCAGACTGTCGATGAAGCCCTGAAAGACGCGCAGACTAATTCGAGCTCGAACAACAACAACAATAACAATAACAACAAC
CCCATGAGCGAGAATCTTTATTTTCAGGGCGTCGACAAGCTTCAGTGCTGCGACCACATGCATGCCACTGCCGCTGTGGG
AACGACGCACCAGGCGCTGCTATGGGGCTCCAAATGGGCTCTGAGGAACAAGACGACCCCGAAAGATGGCGAGGTGTGGT
GGAGCAACCCCCAGCCGGGCTGGAAGGAGGTGTACGACGATGAGTGGGAGGAGTGGTTTATGGAGCAGGAGGGACCAACG
GGTGTGAATGGTGTGCGGGGTGAGTGGTACCGTCGCATGAAGGATGGGTATATACTCGTTGGCGGACCGAAGCTGAACTC
ACCCGACATGAACAGCACCGGCACGACGATGCGGACTGTGCACTCGTACCGCATACCCTCAATTGTTGAGGTTGGCGGTG
TGCTAATGTGTGTGGGGGATGCGCGCTACATCACGTCGACGGATTATTTCTTCACGGACACCGTTGCCGCATACAGCACT
GACGGTGGGAGAACGTGGAAGAGGGAGGTTATAATCCCGAATGGTCGTGTGGATGCCCACTACTCCCGCGTCGTTGATCC
CACTGTTGTTGCGAAGGGTAATAACATTTATGTTCTCGTTGGGCGGTACAATGTCACGCGGGGCTACTGGCACAATAAGA
ACAACAGGGCTGGCGTAGCCGATTGGGAGCCCTTCGTGTACAAGGGCACGGTGAACGTGGGCACGAAGGACAATGCCACT
GATGTGTCGATCAGCTGGGAGAGGACTGCACTGAAGTCGCTGTACAACTTCCCGGTTTCGGGAAGCCCTGGCACGCAGTT
CCTTGGTGGGGCTGGGGGTGGTGTTGTAACATCCAACGGGACGATTGTGCTGCCAGTGCAGGCAAGGAACAAAGCCAACC
GTGTTGTGAGCATGATCCTGTACTCGGCTGACGATGGAAAGTCATGGCACTTTGGGAAGGGTGAGGCCGGTGTAGGCACG
TCCGAGGCTGCCCTCACTGAGTGGGACGGCAAGCTGCTGATTAGTGCACGATCCGATGGTGGACAGGGCTACCGTATGAT
ATTCGAATCGAGTGACCTTGGTGCGACGTGGAAAGAGATGCTCAACAGCATCTCCCGCGTGATTGGCAACTCTCCGGGTC
GCAGTGGTCCTGGCAGCTCGAGTGGCTTCATCACGGTGACAGTGGAGGGTGTGCCTGTGATGCTTCTCACCCATCCGAAG
AACCTTAAGGGCTCGTATTATCGTGATCGCCTGCAGATGTGGATGACGGACGGCAATCGTATGTGGCATGTCGGGCAGGT
CTCTGAGGGCGACGACAACAGTGCCTACAGCTCCCTGCTGTACACTCCGGACGGGGTCCTGTACTGCTTGCATGAGCAGA
ACATTGATGAGGTGTACAGCCTCCACCTTGTGCGCCTTGTGGACGAGCTGAAAAGCATTAAATCAACGGCTCTGGTGTGG
AAGGCACAGGACGAGCTTCTCCTGGGCAACTGCCTCCCGGGCGATTACGTAAAATATGATCCCGGGTGTGACGGCATCCC
CACCGCTGGGCTTGCCGGGCTGCTGGTAGGACCCCTGACGGAGAAGACGTGGCCCGACGCGTATCGGTGCGTGAACGCTG
CAACCAGCGGCGCTGTGAGCACTGCTGAAGGCGTGCGGCTCGACGTGGGTGGCGGTGGCCATGTTGTGTGGCCCGTGAGT
GAGCAGGGGCAGGACCAGCGGTATTACTTTACCAACAGCGAGTTCACGCTCGCCGTCACGGTGCGGTTTGACGAGATGCC
ACAGGGGGAGCTCCCGTTGCTGGGGTTTGTGAACCGCGAAGGGAAGGTGAAGAAGATACTGAAGGTGTCGCTGAGCGGGG
TGGAGTGGCTCCTGGCATACGGGAATGAGTACAACAGCACAGCCGCTGAGCCGCTGGACGTGAACGAGAGCCACCAGGTG
GTGCTAGCGCTTCACGACGGGATCGTCTCCCTGCACGTTGACGGGGGTAACACGACGGCGACTGTGAGCGTGCGCGTGGC
GAGCCCTGCGGAGCTGCTGAACATTCATCATCTCTTCGTTGGCACCCCAGTTGATGGAGGCGCCAAGGAGCACGCCAACA
TCACAGTGAGCAATGTCCTGGTGTACAATCGACCGCTGCGTGGCGTGGAGCTGCTTGGGCTATTCGCGAACAGGGGACGG
ATTCGTGTGCCTGGGAGCGACGGATCCCTGGAGGTGCTGTTCCAGGGCCCCATGGACAAAGATTGCGAAATGAAACGTAC
CACCCTGGATAGCCCGCTGGGCAAACTGGAACTGAGCGGCTGCGAACAGGGCCTGCATGAAATTAAACTGCTGGGTAAAG
GCACCAGCGCGGCCGATGCGGTTGAAGTTCCGGCCCCGGCCGCCGTGCTGGGTGGTCCGGAACCGCTGATGCAGGCGACC
GCGTGGCTGAACGCGTATTTTCATCAGCCGGAAGCGATTGAAGAATTTCCGGTTCCGGCGCTGCATCATCCGGTGTTTCA
GCAGGAGAGCTTTACCCGTCAGGTGCTGTGGAAACTGCTGAAAGTGGTTAAATTTGGCGAAGTGATTAGCTATCAGCAGC
TGGCGGCCCTGGCGGGTAATCCGGCGGCCACCGCCGCCGTTAAAACCGCGCTGAGCGGTAACCCGGTGCCGATTCTGATT
CCGTGCCATCGTGTGGTTAGCTCTAGCGGTGCGGTTGGCGGTTATGAAGGTGGTCTGGCGGTGAAAGAGTGGCTGCTGGC
CCATGAAGGTCATCGTCTGGGTAAACCGGGTCTGGGAGAATTCGATATCGGTACCTGGAGCCACCCGCAGTTCGAAAAAT
AAGCGGCCGCACTCGAGCACCACCACCACCACCACTGAGATCCGGCTGCTAACAAAGCCCGAAAGGAAGCTGAGTTGGCT
GCTGCCACCGCTGAGCAATAACTAGCATAACCCCTTGGGGCCTCTAAACGGGTCTTGAGGGGTTTTTTGCTGAAAGGAGG
AACTATATCCGGAT
